# Supplementary material for: The use of mosquito nets in fisheries: A global perspective
Source: PLoS One. 2018 Jan 31;13(1):e0191519. doi: 10.1371/journal.pone.0191519 (PMC5791988; doi:10.1371/journal.pone.0191519)
Supplement: S1 File — (CSV) [file pone.0191519.s012.csv]

id_no	mnf_obs	lat	lon	work_sector	obs_region	obs_country	coastal	lake	river	wetland	yr_obs_fishing	know_fishing	yr_obs_mnf	when_obs_mnf	obs_freq	temporal_pattern	tidal_pattern	season_factors	habitat_beach	habitat_pelagic	habitat_lake	habitat_river	habitat_stream	habitat_reef	habitat_seagrass	habitat_mangroves	vessel_foot	vessel_canoe	vessel_sail	vessel_motor	method_net	method_sewn	method_codend	method_insecticide	method_other	freq_children	freq_women	freq_men	freq_elderly	fishing_experienced	fishing_parttime	fishing_inexperienced	occ_oth_gear	occ_agriculture	occ_sm_business	occ_cas_labour	occ_other	sale_consumption	target_reef_fish
1	y	-4.017699	39.737549	development	East Africa	Kenya	1	na	na	na	1982	very well	1985	during stay	occasional	na	na	na	na	na	na	na	na	na	na	1	1	na	na	na	1	na	na	na	na	sometimes	sometimes	sometimes	never	na	na	1	na	1	na	na	na	Consumption	1
2	y	22.3667	91.8	fisheries	Asia	Bangladesh	1	na	1	na	2011	very well	2011	on arrival	everyday	year round	na	na	1	1	na	1	1	na	na	1	1	1	na	1	1	1	1	1	na	na	sometimes	often	often	1	na	na	1	1	1	1	na	Both	na
3	y	-10.773783	40.478354	fisheries	East Africa	Mozambique	1	na	na	na	2014	not well	2014	on arrival	occasional	year round	na	na	1	na	na	na	na	na	na	na	1	na	na	na	na	na	na	na	na	never	often	sometimes	never	1	na	na	na	1	na	na	na	Both	1
4	y	-4.033217	39.717497	conservation	East Africa	Kenya	1	na	na	na	2014	moderately well	2014	on arrival	once a month	seasonal	LT	low catch	1	na	na	na	na	na	1	na	1	1	na	na	na	1	na	na	na	never	sometimes	sometimes	sometimes	na	1	na	1	na	na	1	na	Both	1
5	y	26.534281	86.90069	conservation	Asia	Nepal	na	na	1	na	1977	moderately well	1986	during stay	occasional	seasonal	na	na	na	na	na	1	na	na	na	na	na	1	na	na	1	1	na	na	na	na	sometimes	often	sometimes	1	na	na	1	1	na	1	na	Both	na
6	n	0.420708	9.347262	conservation	West & Central Africa	Gabon	1	na	na	na	2013	very well	na	na	na	na	na	na	na	na	na	na	na	na	na	na	na	na	na	na	na	na	na	na	na	na	na	na	na	na	na	na	na	na	na	na	na	na	na
7	y	-18.546655	49.255529	conservation	East Africa	Madagascar	na	na	1	na	2013	moderately well	2013	on arrival	everyday	year round	na	na	na	na	na	1	na	na	na	na	1	1	na	1	1	1	1	na	na	sometimes	often	often	sometimes	1	na	na	1	1	na	1	na	Both	na
8	n	-0.499989	-77.261368	development	Americas	Ecuador	na	na	1	na	2010	very well	na	na	na	na	na	na	na	na	na	na	na	na	na	na	na	na	na	na	na	na	na	na	na	na	na	na	na	na	na	na	na	na	na	na	na	na	na
9	y	12.621172	-16.567025	fisheries	West & Central Africa	Senegal	1	na	na	na	2007	moderately well	2007	on arrival	More than once week	seasonal	HT	na	na	na	na	na	na	na	na	1	1	na	na	na	1	na	na	na	na	sometimes	never	often	sometimes	1	na	na	1	1	na	na	na	Both	1
10	n	-5.955467	12.365289	fisheries	West & Central Africa	Democratic Republic of Congo	1	na	na	na	2013	very well	na	na	na	na	na	na	na	na	na	na	na	na	na	na	na	na	na	na	na	na	na	na	na	na	na	na	na	na	na	na	na	na	na	na	na	na	na
11	n	-4.675287	39.234513	conservation	East Africa	Kenya	1	na	na	na	2006	moderately well	na	na	na	na	na	na	na	na	na	na	na	na	na	na	na	na	na	na	na	na	na	na	na	na	na	na	na	na	na	na	na	na	na	na	na	na	na
12	y	-10.265561	40.139233	tourism	East Africa	Tanzania	1	na	na	na	2007	very well	na	on arrival	everyday	year round	na	na	1	na	na	na	na	1	1	1	1	na	na	1	1	1	na	na	na	sometimes	sometimes	never	never	na	1	na	na	1	na	1	na	Both	1
13	n	-5.465849	123.770382	fisheries	Asia	Indonesia	1	na	na	na	2015	not well	na	na	na	na	na	na	na	na	na	na	na	na	na	na	na	na	na	na	na	na	na	na	na	na	na	na	na	na	na	na	na	na	na	na	na	na	na
14	y	-10.257827	40.173225	fisheries	East Africa	Tanzania	1	na	na	na	2010	moderately well	2010	on arrival	Once a week	na	tidal	na	1	na	na	na	na	1	na	1	1	1	na	na	na	1	na	na	na	sometimes	sometimes	sometimes	na	na	na	na	na	1	1	na	gleaning	Both	1
15	y	-0.277649	34.609016	development	East Africa	Kenya	na	1	na	na	2010	very well	na	on arrival	More than once week	seasonal	tidal	na	na	na	1	na	na	na	na	na	na	1	na	1	1	na	na	na	na	never	sometimes	often	never	na	1	na	1	1	1	1	na	Both	na
16	y	22.194667	89.506703	fisheries	Asia	Bangladesh	na	na	1	1	2011	moderately well	2011	on arrival	everyday	seasonal	na	rainy season	na	na	na	1	na	na	na	1	1	1	na	1	1	1	1	na	set nets	sometimes	often	often	often	1	na	na	1	1	1	1	na	Both	na
17	n	-12.260069	49.291574	conservation	East Africa	Madagascar	1	na	na	na	2008	very well	na	na	na	na	na	na	na	na	na	na	na	na	na	na	na	na	na	na	na	na	na	na	na	na	na	na	na	na	na	na	na	na	na	na	na	na	na
18	y	3.47262	72.843985	conservation	Asia	Maldives	1	na	na	na	1996	moderately well	1996	on arrival	Once a week	year round	LT	na	1	na	na	na	na	na	na	na	1	na	na	na	1	na	na	na	na	sometimes	never	often	never	na	1	na	1	1	na	1	na	Bait	na
19	y	-12.138738	96.8232	conservation	Asia	Cocos (Keeling) Islands	1	na	na	na	1997	moderately well	1997	on arrival	More than once week	year round	LT	na	1	na	na	na	na	na	na	na	1	na	na	na	1	na	na	na	na	never	sometimes	often	never	na	1	na	1	1	1	1	formal employment	Bait	na
20	y	-3.355124	40.020833	conservation	East Africa	Kenya	1	na	na	na	2011	moderately well	2011	on arrival	occasional	na	na	na	1	na	1	na	na	na	1	1	1	na	na	na	1	na	na	na	na	sometimes	sometimes	never	never	na	na	na	na	na	na	na	na	Consumption	na
21	y	-5.090642	39.127625	conservation	East Africa	Tanzania	1	na	na	na	1989	very well	2010	during stay	More than once week	year round	LT	na	1	na	na	na	na	na	1	na	1	na	na	na	1	1	na	1	na	na	often	sometimes	sometimes	na	na	na	1	1	1	1	variable	Consumption	na
22	n	-21.740723	43.363278	tourism	East Africa	Madagascar	1	na	na	na	2014	moderately well	na	na	na	na	na	na	na	na	na	na	na	na	na	na	na	na	na	na	na	na	na	na	na	na	na	na	na	na	na	na	na	na	na	na	na	na	na
23	n	10.665917	103.273025	conservation	Asia	Cambodia	1	na	na	na	2014	moderately well	na	na	na	na	na	na	na	na	na	na	na	na	na	na	na	na	na	na	na	na	na	na	na	na	na	na	na	na	na	na	na	na	na	na	na	na	na
24	y	-13.681496	48.44812	conservation	East Africa	Madagascar	1	na	na	na	2013	moderately well	2013	on arrival	occasional	na	na	na	1	na	na	na	na	na	na	na	1	na	na	na	1	na	na	na	na	often	often	na	na	na	na	na	na	na	na	na	na	Consumption	1
25	y	-23.367137	43.658864	conservation	East Africa	Madagascar	1	na	na	na	2010	very well	2010	on arrival	More than once week	year round	na	na	1	na	na	na	na	na	na	na	1	na	na	na	1	1	1	na	na	sometimes	sometimes	often	sometimes	na	na	1	na	na	na	na	variable	Both	1
26	y	22.194667	89.506703	development	Asia	Bangladesh	1	na	1	na	2011	very well	2011	on arrival	everyday	year round	na	na	na	na	na	na	1	na	na	1	1	1	na	na	1	1	na	na	na	often	often	sometimes	sometimes	1	na	na	1	na	na	na	na	Both	na
27	y	-3.960567	11.337852	development	West & Central Africa	Republic of Congo	na	1	1	na	2011	not well	2011	on arrival	occasional	year round	na	na	na	na	1	1	na	na	na	1	na	1	na	na	1	na	na	na	na	never	never	often	never	1	na	na	1	na	na	na	na	Both	na
28	y	9.651068	14.216464	development	West & Central Africa	Chad	na	1	na	na	2009	moderately well	2009	on arrival	More than once week	year round	na	na	na	na	1	na	na	na	na	na	na	1	na	na	1	na	na	na	na	sometimes	never	often	sometimes	1	na	na	1	1	1	1	na	Sale	na
29	y	-15.561494	49.910316	conservation	East Africa	Madagascar	1	na	na	na	2004	moderately well	na	na	na	na	na	na	1	na	na	na	na	na	na	na	na	na	na	na	na	na	na	na	na	na	na	na	na	na	na	na	na	na	na	na	na	Both	na
30	n	0.420711	9.324754	fisheries	West & Central Africa	Gabon	1	na	na	na	2012	moderately well	na	na	na	na	na	na	na	na	na	na	na	na	na	na	na	na	na	na	na	na	na	na	na	na	na	na	na	na	na	na	na	na	na	na	na	na	na
31	n	-4.869834	29.631496	conservation	East Africa	Tanzania	na	1	na	na	2015	moderately well	na	na	na	na	na	na	na	na	na	na	na	na	na	na	na	na	na	na	na	na	na	na	na	na	na	na	na	na	na	na	na	na	na	na	na	na	na
33	n	9.719576	122.888811	fisheries	Asia	Philippines	1	na	na	na	1995	not well	na	na	na	na	na	na	na	na	na	na	na	na	na	na	na	na	na	na	na	na	na	na	na	na	na	na	na	na	na	na	na	na	na	na	na	na	na
34	y	-14.349011	-170.731618	fisheries	Oceania	American Samoa	1	na	na	na	1985	very well	1985	na	occasional	seasonal	na	recruitment	1	na	na	na	na	na	na	na	1	na	na	1	1	na	na	na	na	sometimes	sometimes	sometimes	na	na	na	1	na	na	na	na	na	Consumption	1
35	y	14.922131	122.021333	conservation	Asia	Philippines	1	na	na	na	2012	very well	2012	on arrival	once a month	seasonal	na	recruitment	1	na	na	na	na	1	1	na	na	1	na	na	1	na	na	na	na	na	sometimes	often	na	1	1	na	na	1	na	1	na	Both	1
36	y	9.221312	126.184695	conservation	Asia	Philippines	1	na	na	na	2006	very well	2007	on arrival	occasional	seasonal	na	migratory species	na	1	na	na	na	na	na	na	na	na	na	1	na	1	na	na	na	na	na	often	na	1	na	na	1	na	na	na	na	Both	na
37	n	4.498536	118.504337	conservation	Asia	Malaysia	1	na	na	na	1980	very well	na	na	na	na	na	na	na	na	na	na	na	na	na	na	na	na	na	na	na	na	na	na	na	na	na	na	na	na	na	na	na	na	na	na	na	na	na
38	y	-5.440777	38.98681	development	East Africa	Tanzania	1	na	1	na	2014	moderately well	na	on arrival	once a month	na	na	na	1	na	na	1	na	na	na	na	1	1	na	na	na	na	na	na	na	sometimes	never	often	never	na	na	na	na	na	na	na	na	Both	1
39	y	-8.883717	39.098627	development	East Africa	Tanzania	1	na	na	na	2011	moderately well	2013	on arrival	occasional	na	na	na	1	na	na	1	na	na	na	na	1	na	na	na	1	na	na	na	na	never	sometimes	sometimes	never	na	na	na	na	na	na	na	na	Consumption	1
40	y	-9.351965	38.128662	tourism	East Africa	Tanzania	1	1	na	na	2007	moderately well	na	na	Once a week	Don't know	na	night fishing	1	na	1	na	na	na	na	na	1	na	na	1	1	1	na	na	na	na	na	na	na	na	na	na	1	na	na	na	na	Both	na
41	n	21.493575	-71.513503	conservation	Americas	Turks and Caicos Islands	1	na	na	na	2008	very well	na	na	na	na	na	na	na	na	na	na	na	na	na	na	na	na	na	na	na	na	na	na	na	na	na	na	na	na	na	na	na	na	na	na	na	na	na
42	n	10.267054	124.283269	conservation	Asia	Philippines	1	na	na	na	2003	moderately well	na	na	na	na	na	na	na	na	na	na	na	na	na	na	na	na	na	na	na	na	na	na	na	na	na	na	na	na	na	na	na	na	na	na	na	na	na
43	y	10.267054	124.283269	conservation	Asia	Philippines	1	na	na	na	1990	very well	na	na	na	na	na	na	na	na	na	na	na	na	na	na	na	na	na	na	na	na	na	na	na	na	na	na	na	na	na	na	na	na	na	na	na	na	na
44	y	-24.778534	47.180704	fisheries	East Africa	Madagascar	1	na	1	na	2015	very well	na	on arrival	everyday	year round	na	na	1	na	na	1	na	na	na	1	1	na	na	na	1	1	na	na	na	sometimes	often	sometimes	na	na	1	na	na	1	na	na	na	Both	na
45	y	-12.782097	45.168678	fisheries	East Africa	Mayotte	1	na	na	na	1983	very well	1983	on arrival	More than once week	year round	HT	na	1	na	na	na	na	na	na	1	1	na	na	na	1	na	na	na	na	sometimes	often	na	na	na	1	na	na	1	1	1	na	Consumption	1
46	y	-23.259016	43.620059	fisheries	East Africa	Madagascar	1	na	na	na	2008	moderately well	2008	on arrival	everyday	seasonal	LT	na	na	na	na	na	na	na	na	1	1	1	na	na	na	1	na	na	na	sometimes	often	often	never	1	na	na	na	1	na	1	na	Both	1
47	y	-10.25103	40.141556	fisheries	East Africa	Tanzania	1	na	na	na	2003	very well	2003	on arrival	More than once week	year round	na	na	1	na	na	na	na	na	na	na	1	na	na	na	1	na	na	na	na	sometimes	often	never	sometimes	na	1	na	na	1	1	1	na	Both	na
48	y	-14.270649	50.185837	conservation	East Africa	Madagascar	1	na	na	na	2011	moderately well	na	on arrival	na	year round	na	na	1	1	na	na	na	na	na	na	na	1	1	na	na	na	na	na	na	na	na	sometimes	na	1	na	na	1	na	na	na	na	Both	na
49	y	0.278448	6.746024	conservation	West & Central Africa	Sao Tome and Principe	na	na	1	na	2015	not well	2015	on arrival	na	na	na	na	na	na	na	1	na	na	na	na	1	na	na	na	1	na	na	na	na	na	na	sometimes	na	na	na	na	na	na	na	na	na	Both	na
50	y	-2.552918	150.797321	conservation	Oceania	Papua New Guinea	1	na	na	na	2006	moderately well	2006	during stay	More than once week	seasonal	na	other	1	na	na	na	na	na	1	na	1	1	na	na	1	na	na	na	na	never	often	sometimes	sometimes	na	na	1	na	na	na	na	na	Both	1
51	y	-5.112544	119.413377	fisheries	Asia	Indonesia	1	na	na	na	2003	very well	na	na	na	na	na	na	na	na	na	na	na	na	na	na	na	na	na	na	na	na	na	na	na	na	na	na	na	na	na	na	na	na	na	na	na	na	na
52	y	2.040602	18.040237	conservation	West & Central Africa	Republic of Congo	na	na	1	na	2011	moderately well	2010	on arrival	occasional	seasonal	na	dry season	na	na	na	na	1	na	na	na	na	na	na	1	1	na	na	na	na	often	sometimes	sometimes	never	na	1	na	1	na	na	na	na	Consumption	na
53	y	8.62479	13.96225	conservation	West & Central Africa	Cameroon	na	na	1	na	2007	moderately well	2013	on arrival	occasional	year round	na	na	na	na	na	1	na	na	na	na	1	na	na	na	1	na	na	na	na	sometimes	sometimes	sometimes	na	na	1	na	na	1	na	na	Gold panning	Both	na
54	n	-21.74889	43.36306	conservation	East Africa	Madagascar	1	na	na	na	2007	very well	na	na	na	na	na	na	na	na	na	na	na	na	na	na	na	na	na	na	na	na	na	na	na	na	na	na	na	na	na	na	na	na	na	na	na	na	na
55	n	na	na	fisheries	Asia	India	na	na	na	na	na	not well	na	na	na	na	na	na	na	na	na	na	na	na	na	na	na	na	na	na	na	na	na	na	na	na	na	na	na	na	na	na	na	na	na	na	na	na	na
56	y	4.999597	-7.999923	conservation	West & Central Africa	Liberia	na	na	1	na	2011	moderately well	2011	on arrival	Once a week	na	na	na	na	na	na	1	na	na	na	na	1	na	na	na	1	na	na	na	na	sometimes	sometimes	sometimes	na	na	1	na	na	1	na	na	hunting	Both	na
57	y	-16.180713	48.837505	conservation	East Africa	Madagascar	na	na	1	na	2013	moderately well	2013	on arrival	Once a week	na	na	na	na	na	na	1	na	na	na	na	1	na	na	na	1	1	na	na	na	sometimes	sometimes	sometimes	sometimes	na	1	na	na	1	na	na	na	Consumption	na
58	n	-2.20369	147.17351	conservation	Oceania	Papua New Guinea	1	na	na	na	2012	moderately well	na	na	na	na	na	na	na	na	na	na	na	na	na	na	na	na	na	na	na	na	na	na	na	na	na	na	na	na	na	na	na	na	na	na	na	na	na
59	n	na	na	fisheries	West & Central Africa	Sierra Leone	1	na	1	na	2014	moderately well	na	na	na	na	na	na	na	na	na	na	na	na	na	na	na	na	na	na	na	na	na	na	na	na	na	na	na	na	na	na	na	na	na	na	na	na	na
60	y	-13.381863	48.196619	development	East Africa	Madagascar	1	na	na	na	2011	moderately well	2011	on arrival	More than once week	na	na	na	1	na	na	na	na	na	na	na	1	na	na	na	1	na	na	na	na	sometimes	sometimes	na	na	na	1	na	na	na	na	na	na	Consumption	1
61	y	-0.653522	29.32909	conservation	West & Central Africa	Democratic Republic of Congo	na	1	na	na	2009	moderately well	2009	on arrival	More than once week	year round	na	recruitment	na	na	1	na	na	na	na	na	1	na	na	na	na	1	na	na	na	never	never	often	sometimes	1	na	na	1	na	na	na	na	Sale	1
62	y	3.071028	16.286913	conservation	West & Central Africa	Central African Republic	na	na	1	na	2011	moderately well	en mars 2011	on arrival	everyday	seasonal	LT	dry season	na	na	na	1	1	na	na	na	1	na	na	na	na	1	na	na	na	often	often	na	na	na	1	na	na	na	na	na	na	Consumption	1
63	y	-23.377707	43.678057	conservation	East Africa	Madagascar	1	na	na	na	2005	moderately well	2005	na	na	na	na	na	1	na	na	na	na	na	na	na	1	1	na	na	na	na	1	na	na	na	na	sometimes	na	1	na	na	1	na	na	na	na	Both	1
64	y	-10.789192	27.168819	conservation	West & Central Africa	Democratic Republic of Congo	na	1	na	na	2007	very well	2007	on arrival	More than once week	year round	na	na	na	na	1	na	na	na	na	na	na	1	na	na	1	na	na	na	na	sometimes	never	often	sometimes	1	na	na	1	na	na	na	na	na	1
65	y	-10.74939	27.914543	conservation	West & Central Africa	Democratic Republic of Congo	na	1	na	na	2007	very well	2007	on arrival	More than once week	year round	na	na	na	na	1	na	na	na	na	na	na	1	na	na	1	na	na	na	na	sometimes	sometimes	often	sometimes	1	na	na	1	na	na	na	na	Both	1
66	y	-1.439015	28.075862	conservation	West & Central Africa	Central African Republic	na	na	1	na	2011	very well	na	na	occasional	na	na	na	na	na	na	na	1	na	na	na	na	na	na	na	na	1	na	na	na	sometimes	often	never	sometimes	na	na	na	na	1	na	na	na	Consumption	na
67	y	-4.302474	15.29489	conservation	East Africa	Madagascar	1	na	na	na	2013	moderately well	na	on arrival	everyday	year round	na	na	1	na	na	na	na	na	1	na	1	1	na	na	na	na	1	na	na	sometimes	often	often	sometimes	na	na	1	na	na	na	na	na	Sale	1
68	n	-5.053305	119.340264	conservation	Asia	Indonesia	1	na	na	na	2013	moderately well	na	na	na	na	na	na	na	na	na	na	na	na	na	na	na	na	na	na	na	na	na	na	na	na	na	na	na	na	na	na	na	na	na	na	na	na	na
69	y	-21.288962	55.386061	fisheries	East Africa	Reunion island	1	na	na	na	2014	moderately well	na	on arrival	occasional	na	na	na	na	1	na	na	na	na	na	na	1	na	na	na	1	na	na	na	na	sometimes	sometimes	often	often	na	1	na	na	na	na	na	na	Both	na
70	n	-6.177081	39.198663	fisheries	East Africa	Tanzania	1	na	na	na	1996	very well	na	na	na	na	na	na	na	na	na	na	na	na	na	na	na	na	na	na	na	na	na	na	na	na	na	na	na	na	na	na	na	na	na	na	na	na	na
71	y	-18.048725	44.016252	fisheries	East Africa	Madagascar	1	na	na	na	2015	not well	2015	on arrival	occasional	seasonal	na	rough weather	1	na	na	na	na	na	na	1	1	na	na	na	na	1	1	na	na	sometimes	sometimes	sometimes	na	na	na	na	1	na	na	na	na	Consumption	na
72	y	-1.439015	28.075862	development	West & Central Africa	Democratic Republic of Congo	na	na	1	na	1998	very well	2000	on arrival	More than once week	seasonal	LT	dry season	na	na	na	1	1	na	na	na	1	1	na	na	1	na	na	na	na	often	sometimes	often	sometimes	na	1	1	1	1	1	1	na	Consumption	1
73	y	-4.302474	15.29489	conservation	West & Central Africa	Democratic Republic of Congo	na	na	1	na	2012	not well	2012	on arrival	everyday	year round	na	na	na	na	na	1	na	na	na	na	na	1	na	na	na	1	na	na	na	sometimes	never	often	never	1	1	na	1	na	na	na	na	Sale	na
74	n	-2.273241	40.903382	conservation	East Africa	Kenya	1	na	na	na	2004	very well	na	na	na	na	na	na	na	na	na	na	na	na	na	na	na	na	na	na	na	na	na	na	na	na	na	na	na	na	na	na	na	na	na	na	na	na	na
75	y	1.596975	27.086866	fisheries	West & Central Africa	Democratic Republic of Congo	na	na	1	na	2010	moderately well	na	na	occasional	na	na	na	na	na	na	1	1	na	na	na	1	1	na	na	na	1	na	na	na	often	na	sometimes	often	na	1	na	na	na	na	1	na	Both	na
76	y	-11.607023	34.298647	conservation	East Africa	Malawi	na	1	na	na	2012	very well	2002	on arrival	everyday	na	na	na	1	na	1	na	na	na	na	na	1	na	na	na	1	1	1	na	na	often	sometimes	sometimes	never	1	1	1	1	1	1	1	na	Both	na
77	n	10.065082	125.138506	conservation	Asia	Philippines	1	na	na	na	2008	very well	na	na	na	na	na	na	na	na	na	na	na	na	na	na	na	na	na	na	na	na	na	na	na	na	na	na	na	na	na	na	na	na	na	na	na	na	na
78	y	-10.124989	39.976074	commercial	East Africa	Tanzania	1	na	na	na	2014	moderately well	2014	on arrival	everyday	year round	na	na	1	na	na	na	na	1	1	1	1	1	1	na	1	1	na	na	na	sometimes	na	often	na	1	1	na	na	1	na	na	na	Consumption	1
79	n	-4.180382	39.464607	development	East Africa	Kenya	1	na	na	na	2013	very well	na	na	na	na	na	na	na	na	na	na	na	na	na	na	na	na	na	na	na	na	na	na	na	na	na	na	na	na	na	na	na	na	na	na	na	na	na
80	n	-3.422606	10.659162	fisheries	West & Central Africa	Gabon	1	na	na	na	2012	very well	na	na	na	na	na	na	na	na	na	na	na	na	na	na	na	na	na	na	na	na	na	na	na	na	na	na	na	na	na	na	na	na	na	na	na	na	na
81	y	-3.345373	40.016265	conservation	East Africa	Kenya	1	na	na	na	1998	very well	1998	on arrival	everyday	year round	na	na	1	na	na	na	na	1	1	1	1	na	na	na	1	na	na	1	na	often	often	sometimes	never	na	1	1	1	1	na	1	na	Both	1
82	n	-7.997873	157.555847	fisheries	Oceania	Solomon Islands	1	na	na	na	2014	not well	na	na	na	na	na	na	na	na	na	na	na	na	na	na	na	na	na	na	na	na	na	na	na	na	na	na	na	na	na	na	na	na	na	na	na	na	na
83	y	15.785236	-86.797177	conservation	Americas	Honduras	1	na	1	1	2011	very well	2011	on arrival	More than once week	year round	na	na	na	na	1	1	1	na	na	1	1	1	na	na	1	na	na	na	scoop net	often	often	often	na	na	1	na	1	1	na	na	na	Both	na
84	y	-12.956402	40.491786	development	East Africa	Mozambique	1	na	na	na	2005	moderately well	2005	on arrival	everyday	year round	springs	na	1	na	na	na	na	na	na	na	1	na	na	na	na	1	na	na	na	na	often	na	na	na	na	na	na	na	na	na	na	Both	na
85	y	-11.0995	40.5285	development	East Africa	Mozambique	1	na	na	na	2014	very well	2014	during stay	everyday	year round	springs	na	1	na	na	na	na	na	1	na	1	na	na	na	na	1	na	na	na	sometimes	often	never	sometimes	na	1	na	na	1	na	na	na	Both	na
86	n	-12.348166	40.583324	development	East Africa	Mozambique	1	na	na	na	2009	moderately well	na	na	na	na	na	na	na	na	na	na	na	na	na	na	na	na	na	na	na	na	na	na	na	na	na	na	na	na	na	na	na	na	na	na	na	na	na
87	y	-13.35343	50.009461	fisheries	East Africa	Madagascar	1	na	na	na	2006	very well	2005	on arrival	everyday	year round	na	na	1	na	na	na	na	1	1	1	1	1	na	na	1	1	1	na	na	never	often	often	often	na	1	1	na	1	na	na	na	Both	1
88	n	-5.569533	123.876009	conservation	Asia	Indonesia	1	na	na	na	2005	very well	na	na	na	na	na	na	na	na	na	na	na	na	na	na	na	na	na	na	na	na	na	na	na	na	na	na	na	na	na	na	na	na	na	na	na	na	na
89	n	5.84088	95.320961	fisheries	Asia	Indonesia	1	na	na	na	2003	moderately well	na	na	na	na	na	na	na	na	na	na	na	na	na	na	na	na	na	na	na	na	na	na	na	na	na	na	na	na	na	na	na	na	na	na	na	na	na
90	y	-13.849232	48.770182	conservation	East Africa	Madagascar	1	na	na	na	2013	very well	2010	on arrival	occasional	na	neaps	recruitment	na	na	na	na	na	na	na	na	na	na	na	na	1	na	na	na	na	often	often	na	na	na	na	1	na	1	na	na	na	Both	na
91	y	-17.103308	44.155205	conservation	East Africa	Madagascar	1	na	na	na	2014	moderately well	2014	on arrival	everyday	year round	na	na	1	na	na	na	na	na	1	na	1	na	na	na	na	1	1	na	beach seine	often	often	often	na	na	na	1	na	1	na	1	na	Sale	na
92	n	12.151685	120.016918	conservation	Asia	Philippines	1	na	na	na	2013	moderately well	na	na	na	na	na	na	na	na	na	na	na	na	na	na	na	na	na	na	na	na	na	na	na	na	na	na	na	na	na	na	na	na	na	na	na	na	na
93	y	-21.744749	43.358558	conservation	East Africa	Madagascar	1	na	na	na	2006	moderately well	2008	on arrival	More than once week	seasonal	na	na	1	na	na	na	na	na	1	1	1	1	na	na	1	1	na	na	na	na	sometimes	often	na	na	na	na	1	na	na	na	na	Sale	1
94	y	9.638192	123.106922	conservation	Asia	Philippines	1	na	1	na	1991	not well	1991	na	occasional	na	na	na	1	na	na	na	na	na	1	1	1	na	na	na	1	na	na	na	na	na	na	sometimes	na	na	na	na	1	na	na	na	na	Both	na
95	n	13.343337	121.280794	development	Asia	Philippines	1	na	na	na	2010	moderately well	na	na	na	na	na	na	na	na	na	na	na	na	na	na	na	na	na	na	na	na	na	na	na	na	na	na	na	na	na	na	na	na	na	na	na	na	na
96	y	-25.047254	46.978022	conservation	East Africa	Madagascar	1	na	1	na	2012	not well	2012	on arrival	Once a week	seasonal	na	na	1	na	na	1	na	na	na	na	1	1	na	na	na	na	na	na	na	often	often	na	na	na	na	1	na	1	na	na	na	Both	1
97	y	-4.033217	39.717497	conservation	East Africa	Kenya	1	na	na	na	2005	moderately well	na	na	na	na	na	na	1	na	na	na	na	na	na	na	na	na	na	na	na	na	na	na	na	na	na	na	na	na	na	na	na	na	na	na	na	na	na
98	y	-6.714485	39.230194	development	East Africa	Tanzania	1	na	na	na	na	na	na	on arrival	occasional	na	na	na	1	na	na	na	1	na	na	1	1	na	1	na	1	1	na	na	na	sometimes	na	sometimes	na	na	na	na	na	1	na	na	na	Both	na
99	y	-14.436616	40.643043	fisheries	East Africa	Mozambique	1	na	na	na	2006	very well	2006	on arrival	everyday	year round	na	na	1	na	na	na	na	na	1	1	1	na	na	na	na	1	na	na	na	often	often	sometimes	na	1	na	na	na	1	na	na	na	Both	1
100	y	-12.644253	49.54177	conservation	East Africa	Madagascar	1	na	na	na	2011	not well	2011	on arrival	everyday	na	na	na	1	na	na	na	na	na	1	na	1	na	na	na	na	1	na	na	na	na	often	na	na	na	na	na	1	na	na	na	na	Both	na
101	y	-3.373134	39.963909	conservation	East Africa	Kenya	1	na	1	na	2013	moderately well	2013	on arrival	na	na	na	na	1	na	na	na	na	na	na	1	na	na	na	na	na	na	na	na	na	often	na	often	na	na	1	na	1	1	1	1	tourism	Consumption	na
102	y	-20.273445	44.290733	conservation	East Africa	Madagascar	1	na	na	na	2015	not well	2015	on arrival	everyday	na	na	na	1	na	na	na	na	na	na	na	na	na	na	na	na	1	na	na	na	na	na	often	na	na	na	na	na	na	na	na	na	Both	na
103	y	-16.296811	46.454536	conservation	East Africa	Madagascar	na	1	1	na	na	na	2013	on arrival	occasional	year round	na	na	na	na	1	1	1	na	na	na	1	na	na	na	na	na	na	na	na	na	sometimes	sometimes	sometimes	na	na	na	1	1	na	na	na	Sale	na
104	y	-8.356905	36.688102	development	East Africa	Tanzania	na	na	1	na	1996	na	1997	during stay	occasional	seasonal	na	rainy season	na	na	na	1	1	na	na	na	1	na	na	na	na	na	na	na	t-bar	sometimes	na	often	na	na	1	na	1	1	na	1	na	Consumption	na
105	y	-18.926473	48.408969	conservation	East Africa	Madagascar	na	na	1	1	na	na	2001	during stay	occasional	seasonal	na	rainy season	na	na	na	1	na	na	na	na	1	1	na	na	1	1	na	na	na	sometimes	often	often	never	na	1	na	1	1	1	1	na	Consumption	na
106	y	-8.154128	36.677577	development	East Africa	Tanzania	na	na	1	na	na	na	2009	during stay	everyday	seasonal	na	recruitment	na	na	na	1	na	na	na	na	1	1	na	na	na	1	na	na	na	never	never	often	sometimes	1	na	na	na	1	1	1	tourism	Both	na
107	y	-0.211488	34.78424	development	East Africa	Kenya	na	1	na	na	na	na	na	na	occasional	na	na	na	1	na	na	na	na	na	na	na	na	na	na	na	na	na	na	na	na	never	never	sometimes	never	na	na	na	na	na	na	na	na	Both	na
108	y	1.825303	31.3215	development	East Africa	Uganda	na	1	na	na	na	na	2012	on arrival	everyday	na	na	na	na	na	1	na	na	na	na	na	1	1	na	na	na	na	na	na	na	na	often	often	na	na	1	na	na	1	na	na	na	Both	na
109	n	-21.744749	43.358558	conservation	East Africa	Madagascar	1	na	na	na	na	na	na	na	na	na	na	na	na	na	na	na	na	na	na	na	na	na	na	na	na	na	na	na	na	na	na	na	na	na	na	na	na	na	na	na	na	na	na
110	n	-6.439282	38.91	development	East Africa	Tanzania	1	na	na	na	na	na	na	na	na	na	na	na	na	na	na	na	na	na	na	na	na	na	na	na	na	na	na	na	na	na	na	na	na	na	na	na	na	na	na	na	na	na	na
111	n	na	na	conservation	West & Central Africa	Cameroon	na	na	1	na	na	na	na	na	na	na	na	na	na	na	na	na	na	na	na	na	na	na	na	na	na	na	na	na	na	na	na	na	na	na	na	na	na	na	na	na	na	na	na
112	y	na	na	conservation	Americas	Ecuador	na	na	1	na	na	na	2008	during stay	Once a week	seasonal	na	na	na	na	na	1	na	na	na	na	na	1	na	na	na	na	na	na	na	na	na	sometimes	na	na	1	na	na	1	na	na	na	Consumption	na
113	n	9.806854	-13.512535	conservation	West & Central Africa	Guinea	na	na	1	na	na	na	na	na	na	na	na	na	na	na	na	na	na	na	na	na	na	na	na	na	na	na	na	na	na	na	na	na	na	na	na	na	na	na	na	na	na	Sale	na
114	n	-10.643557	35.717861	development	East Africa	Tanzania	na	na	1	na	na	na	na	na	na	na	na	na	na	na	na	na	na	na	na	na	na	na	na	na	na	na	na	na	na	na	na	na	na	na	na	na	na	na	na	na	na	na	na
115	n	-0.4440406	-76.9927454	conservation	Americas	Ecuador	na	na	na	1	na	na	na	na	na	na	na	na	na	na	na	na	na	na	na	na	na	na	na	na	na	na	na	na	na	na	na	na	na	na	na	na	na	na	na	na	na	na	na
116	y	-18.140155	49.420236	conservation	East Africa	Madagascar	1	na	na	na	na	na	2002	on arrival	everyday	year round	na	na	na	1	1	na	1	na	na	na	1	na	na	1	na	1	na	na	trap	often	often	often	often	na	na	na	na	1	na	na	na	Sale	na
117	y	-3.259722	40.132	conservation	East Africa	Kenya	1	na	na	na	2014	moderately well	2014	na	occasional	year round	LT	na	1	na	na	na	na	na	1	na	1	na	na	na	1	1	na	na	na	na	na	often	na	na	na	na	1	na	na	na	na	Both	na
118	y	-12.402174	40.610817	conservation	East Africa	Mozambique	1	na	na	na	na	moderately well	2015	on arrival	More than once week	seasonal	springs	rainy season	1	1	na	na	na	na	1	1	1	na	na	na	1	na	na	na	na	sometimes	often	sometimes	sometimes	1	1	1	1	1	na	na	na	Both	na
119	y	-10.6034	40.5857	conservation	East Africa	Mozambique	1	na	na	na	na	moderately well	2015	on arrival	More than once week	seasonal	springs	rainy season	1	1	na	na	na	1	1	1	1	1	na	na	1	na	na	na	na	sometimes	often	sometimes	sometimes	1	1	1	na	na	na	na	na	Both	na
120	y	-10.6884	40.5799	conservation	East Africa	Mozambique	1	na	na	na	na	moderately well	2015	on arrival	More than once week	seasonal	springs	rainy season	1	1	na	na	na	na	1	na	1	1	na	na	1	na	na	na	na	sometimes	often	sometimes	sometimes	1	1	1	na	na	na	na	na	Both	na
121	y	-10.7529	40.4869	conservation	East Africa	Mozambique	1	na	na	na	na	moderately well	2015	on arrival	More than once week	seasonal	springs	rainy season	1	1	na	na	na	na	1	na	1	na	na	na	1	na	na	na	na	sometimes	often	sometimes	sometimes	1	1	1	na	na	1	1	na	Both	na
122	y	-10.986	40.489	conservation	East Africa	Mozambique	1	na	na	na	na	moderately well	2015	on arrival	More than once week	seasonal	springs	rainy season	1	1	na	na	na	na	1	na	1	na	na	na	1	na	na	na	na	sometimes	often	sometimes	sometimes	1	1	1	na	na	1	1	na	Both	na
123	y	-11.1951	40.5056	conservation	East Africa	Mozambique	1	na	na	na	na	moderately well	2015	on arrival	More than once week	seasonal	springs	rainy season	1	1	na	na	na	1	1	na	1	na	na	na	1	na	na	na	na	sometimes	often	sometimes	sometimes	1	1	1	na	na	na	na	na	Both	na
124	y	-11.1915	40.6127	conservation	East Africa	Mozambique	1	na	na	na	na	moderately well	2015	on arrival	More than once week	seasonal	springs	rainy season	1	1	na	na	na	1	1	na	1	na	na	na	1	na	na	na	na	sometimes	often	sometimes	sometimes	1	1	1	na	na	1	1	na	Both	na
125	y	-12.9663	40.5104	conservation	East Africa	Mozambique	1	na	na	na	na	moderately well	2015	on arrival	More than once week	seasonal	springs	rainy season	1	1	na	na	na	na	1	na	1	na	na	na	1	na	na	na	na	sometimes	often	sometimes	sometimes	1	1	1	na	na	1	1	na	Both	na
126	y	-11.3265	40.3543	conservation	East Africa	Mozambique	1	na	na	na	na	moderately well	2015	on arrival	More than once week	seasonal	springs	rainy season	1	1	na	na	na	na	1	na	1	na	na	na	1	na	na	na	na	sometimes	often	sometimes	sometimes	1	1	1	na	na	1	1	na	Both	na
127	y	-12.353	40.586	conservation	East Africa	Mozambique	1	na	na	na	na	moderately well	2015	on arrival	More than once week	seasonal	springs	rainy season	1	1	na	na	na	na	1	na	1	na	na	na	1	na	na	na	na	sometimes	often	sometimes	sometimes	1	1	1	na	na	na	na	na	Both	na
128	y	-17.509598	48.443189	conservation	East Africa	Madagascar	na	1	na	na	na	na	na	na	na	na	na	na	na	na	na	na	na	na	na	na	na	na	na	na	na	na	na	na	na	na	na	na	na	na	na	na	na	na	na	na	na	na	na
129	y	-0.125469	30.047092	fisheries	East Africa	Uganda	na	1	na	na	na	na	na	na	na	na	na	na	na	na	na	na	na	na	na	na	na	na	na	na	na	na	na	na	na	na	na	na	na	na	na	na	na	na	na	na	na	na	na
130	y	-2.537032	33.369796	development	East Africa	Tanzania	na	1	na	na	na	na	na	na	na	na	na	na	na	na	na	na	na	na	na	na	na	na	na	na	na	na	na	na	na	na	na	na	na	na	na	na	na	na	na	na	na	na	na
131	y	-6.125462	150.007965	conservation	Oceania	Papua New Guinea	1	na	na	na	na	na	na	na	na	na	na	na	na	na	na	na	na	na	na	na	na	na	na	na	na	na	na	na	na	na	na	na	na	na	na	na	na	na	na	na	na	na	na
[truncated: 18 more columns]
